# Supplementary material for: Evaluation of Protein Kinase Inhibitors with PLK4 Cross-Over Potential in a Pre-Clinical Model of Cancer
Source: Int J Mol Sci. 2019 Apr 29;20(9):2112. doi: 10.3390/ijms20092112 (PMC6540285; doi:10.3390/ijms20092112)
Supplement: Supplementary file 1 [file ijms-20-02112-s001.zip]

Archive with 7 entries (4 files):
- Supplementary Figure and Table/
- Supplementary Figure and Table/Supplementary Table 1.pdf
- __MACOSX/
- __MACOSX/Supplementary Figure and Table/
- __MACOSX/Supplementary Figure and Table/._Supplementary Table 1.pdf
- Supplementary Figure and Table/Supplementary Figure 1.pdf
- __MACOSX/Supplementary Figure and Table/._Supplementary Figure 1.pdf
